# Supplementary material for: Review in Waste Tire Management—Potential Applications in Mitigating Environmental Pollution
Source: Materials (Basel). 2023 Aug 23;16(17):5771. doi: 10.3390/ma16175771 (PMC10488992; doi:10.3390/ma16175771)
Supplement: Supplementary file 1 [file materials-16-05771-s001.zip]

Archive with 1 entries (1 files):
- materials-2504165-supplementary.pdf
